# Supplementary material for: The Complete Loss of p53 Expression Uniquely Predicts Worse Prognosis in Colorectal Cancer
Source: Int J Mol Sci. 2022 Mar 17;23(6):3252. doi: 10.3390/ijms23063252 (PMC8948732; doi:10.3390/ijms23063252)
Supplement: Supplementary file 1 [file ijms-23-03252-s001.zip]

Archive with 1 entries (1 files):
- ijms-1613612-supplementary.pdf
